# Supplementary material for: Prevalence and associated factors of abdominal obesity among the adult population in Woldia town, Northeast Ethiopia, 2020: Community-based cross-sectional study
Source: PLoS One. 2021 Mar 8;16(3):e0247960. doi: 10.1371/journal.pone.0247960 (PMC7939297; doi:10.1371/journal.pone.0247960)
Supplement: S2 File — (XLSX) [file pone.0247960.s002.xlsx]

## Sheet: Sheet1
	Substace use behaviour of adults
		Yes	no
	Drink alcohol	257(32.1%)	545(69.1%)
	Smoking Cigarettes	53(6.6%)	749(93.4%)
	chat chewing	211(26.3%)	591(73.7%)
	prevalece of Abdomial Obesity
	male	< =1cm	>1cm
		771(96.1%)	31(3.7%)
	Female	<=0.87cm	>0.87 cm
		578(72.1%)	224(27.9%)
	Overall Abdomial Obesity	Obese	normal
		132(16.5%)	670(83.5%)
	waist circumferece by sex
		<102cm	>102cm
	male	751(93.7%)	51(6.3%)
	Female	<88cm	>88cm
		607(75.5%)	195(24.3%)
